# Supplementary material for: AhR Activation Ameliorates Intestinal Barrier Damage in Immunostressed Piglets by Regulating Intestinal Flora and Its Metabolism
Source: Animals (Basel). 2024 Mar 4;14(5):794. doi: 10.3390/ani14050794 (PMC10931068; doi:10.3390/ani14050794)
Supplement: Supplementary file 1 [file animals-14-00794-s001.zip]

Archive with 1 entries (1 files):
- animals-2839360-supplementary.pdf
